# Supplementary material for: Reciprocity between a retrograde signal and a putative metalloprotease reconfigures plastidial metabolic and structural states
Source: Sci Adv. 2022 Jun 3;8(22):eabo0724. doi: 10.1126/sciadv.abo0724 (PMC9166295; doi:10.1126/sciadv.abo0724)
Supplement: Supplementary file 2 — Data S1 [file sciadv.abo0724_data_s1.zip]

Archive with 1 entries (1 files):
- sciadv.abo0724_data_s1.xlsx
