# Supplementary material for: Reciprocity between a retrograde signal and a putative metalloprotease reconfigures plastidial metabolic and structural states
Source: Sci Adv. 2022 Jun 3;8(22):eabo0724. doi: 10.1126/sciadv.abo0724 (PMC9166295; doi:10.1126/sciadv.abo0724)
Supplement: Supplementary file 2 — Data S1 [file sciadv.abo0724_data_s1.zip › sciadv.abo0724_data_s1.xlsx]

## Sheet: VIR3 interacting proteins
Top candidates of VIR3 interacting proteins identified by Liquid Chromatography Mass Spectrometry-based proteomics
Arabidopsis homolog	name	Protein FDR Confidence	Master	Accession	Description	Exp. q-value	Sum PEP Score	Coverage	# Peptides	# PSMs	# Unique Peptides	# Protein Groups	# AAs	MW [kDa]	calc. pI	Found in Sample: [S15] F15: Sample, 1-Yf	Found in Sample: [S14] F14: Sample, 1-Yc	Found in Sample: [S10] F10: Sample, Yf	Found in Sample: [S9] F9: Sample, Yc	Found in Sample: [S8] F8: Sample, Wf	Found in Sample: [S4] F4: Sample, Wc	Modifications	Area: F15: Sample, 1-Yf	Area: F14: Sample, 1-Yc	Area: F10: Sample, Yf	Area: F9: Sample, Yc	Area: F8: Sample, Wf	Area: F4: Sample, Wc	emPAI	Score Sequest HT	# Peptides Sequest HT
AT1G56190/AT3G12780	PGK2/PGK1	High	IsMasterProtein	A0A1S4AJ36	Phosphoglycerate kinase OS=Nicotiana tabacum OX=4097 GN=LOC107798205 PE=3 SV=1	0	293.934	56.7568	27	5394	1	1	481	50	8.38	High	Not Found	High	Not Found	Not Found	Not Found	Acetyl [K242]	9.29267e+07		1.23272e+06				397.107	17585.3	27
AT1G42970	GAPB	High	IsMasterProtein	Niben101Scf02307g00010.1	Glyceraldehyde-3-phosphate dehydrogenase	0	139.632	59.7015	15	1376	1	1	201	21.5	5.27	High	Not Found	High	Not Found	High	Not Found		91341208		2.54632e+07		2.40095e+06		226.585	4387.14	15
AT1G05190	RPL6	High	IsMasterProtein	Niben101Scf13942g00028.1	50S ribosomal protein L6	0	56.298	44.9339	12	168	2	1	227	25.1	10.05	High	Not Found	High	Not Found	High	Not Found		25531140		1.35846e+07				12.594	473.81	12
AT1G58280	phosphoglycerate mutase family protein	High	IsMasterProtein	Niben101Scf09862g02004.1	Phosphoglycerate mutase-like protein 1	0	39.182	44.7059	10	52	4	1	255	28.6	7.12	High	Not Found	High	Not Found	High	Not Found				2.86755e+07		1.75336e+07		5.31	158.5	10
AT5G30510	RPS1	High	IsMasterProtein	AT5G30510.1	ribosomal protein S1	0	49.21	14.1827	7	145	1	1	416	45.1	5.25	High	Not Found	High	Not Found	Not Found	Not Found		2.35017e+07						3.642	400.93	7
AT5G09930	ABCF2	High	IsMasterProtein	Niben101Scf01472g02001.1	ABC transporter ATP-binding protein uup-1	0	27.876	11.2554	7	16	2	1	693	78.5	6.16	High	Not Found	High	Not Found	High	Not Found		1.44794e+06		1.80599e+06		4.01557e+06		0.778	28.62	7
AT2G21660	CCR2	High	IsMasterProtein	NbS00009478g0121.1 protein AED:0.26 eAED:0.26 QI:0	1 0.5|1|1|1|2|0|174	0	23.86	52.2989	6	23	5	1	174	17.3	8.68	High	Not Found	High	Not Found	High	Not Found		1.70677e+07		6.51924e+06		4004234		3.329	53.87	6
AT2G17670	Tetratricopeptide repeat (TPR)-like superfamily protein	High	IsMasterProtein	Niben101Scf12427g00004.1	Pentatricopeptide repeat-containing protein	0	21.929	16.2105	6	30	4	1	475	52.8	8.79	High	Not Found	High	Not Found	High	Not Found		29490309		1.595e+07		2.00774e+07		0.995	86.89	6
AT3G15190	PRPS20	High	IsMasterProtein	NbS00038536g0007.1 protein AED:0.30 eAED:0.30 QI:83	0.66 0.5|1|0.66|0.5|4|291|207; (*GB) gi|225461526|ref|XP_002285149.1| (e_value=3e-51) PREDICTED: 30S ribosomal protein S20, chloroplastic [Vitis vinifera];; (*SWP) sp|Q9ASV6|RR20_ARATH (e_value=3e-39) 30S ribosomal protein S20, chloroplastic OS=Arabidopsis thaliana GN=RPS20 PE=1 SV=1;; (*TAIR) AT3G15190.1 (e_value=2e-40) | Symbols: | chloroplast 30S ribosomal protein S20, putative | chr3:5116216-…	0	26.821	17.3913	5	45	2	1	207	22.5	10.36	High	Not Found	High	Not Found	High	Not Found		4.38847e+07		9437107		1.11405e+07		3.329	132.87	5
AT2G45330	TRPT	High	IsMasterProtein	Niben101Scf11361g00012.1	tRNA 2'-phosphotransferase 1	0	16.026	12.4011	5	23	5	1	379	41.8	9.01	High	Not Found	High	Not Found	High	Not Found		2.28055e+07		1.62868e+07		1.18258e+07		0.896	73	5
AT5G61170	Ribosomal protein S19e family protein	High	IsMasterProtein	Niben101Scf08721g01019.1	40S ribosomal protein S19-3	0	19.754	21.2121	4	60	1	1	165	18.6	9.17	High	Not Found	High	Not Found	Not Found	Not Found		1.36429e+07		1.82003e+07				1.894	126.57	4
AT1G20010	TUB5	High	IsMasterProtein	NbS00045965g0004.1 protein AED:0.28 eAED:0.28 QI:0	0.5 0.33|1|0.5|0.33|3|0|214; (*GB) gi|351713115|gb|EHB16034.1| (e_value=1e-112) Tubulin beta-7 chain [Heterocephalus glaber];; (*SWP) sp|P29513|TBB5_ARATH (e_value=2e-98) Tubulin beta-5 chain OS=Arabidopsis thaliana GN=TUBB5 PE=2 SV=1;; (*TAIR) AT1G20010.1 (e_value=1e-99) | Symbols: TUB5 | tubulin beta-5 chain | chr1:6938033-6940481 REVERSE LENGTH=449;; (*ITAG) Solyc10g086760.1.1 (e_value=1e-98) …	0	55.79	23.3645	4	727	1	1	214	23.9	4.3	High	Not Found	High	Not Found	Not Found	Not Found		5.72684e+07		2.12863e+07				250.189	2137.3	4
AT2G21660	CCR2	High	IsMasterProtein	NbS00002658g0003.1 protein AED:0.04 eAED:0.04 QI:0	0 0|1|1|1|2|0|188; (*GB) gi|469071|dbj|BAA03742.1| (e_value=2e-53) RNA-binding glycine-rich protein-1b [Nicotiana sylvestris];; (*SWP) sp|Q03878|GRP1_DAUCA (e_value=7e-44) Glycine-rich RNA-binding protein OS=Daucus carota PE=2 SV=1;; (*TAIR) AT2G21660.2 (e_value=2e-43) | Symbols: ATGRP7, CCR2 | cold, circadian rhythm, and rna binding 2 | chr2:9265477-9266316 REVERSE LENGTH=159;; (*ITAG) Solyc10g0…	0	24.389	24.4681	4	49	2	1	188	18.4	6.76	High	Not Found	High	Not Found	High	Not Found		1.49922e+07		7.13772e+06		10416258		1.31	165.76	4
AT5G42950	EXA1	High	IsMasterProtein	NbS00035682g0004.1 protein AED:0.10 eAED:0.11 QI:0	0.61 0.35|0.92|0.69|0.78|14|0|1816; (*GB) gi|255538608|ref|XP_002510369.1| (e_value=0.0) conserved hypothetical protein [Ricinus communis];; (*TAIR) AT5G42950.1 (e_value=0.0) | Symbols: | GYF domain-containing protein | chr5:17224436-17231044 FORWARD LENGTH=1714;; (*ITAG) Solyc04g080240.2.1 (e_value=0.0) genomic_reference:SL2.40ch04 gene_region:62073311-62083188 transcript_region:SL2.40ch04:62073…	0	18.508	2.20264	4	10	4	1	1816	198.8	6.98	High	Not Found	High	Not Found	High	Not Found		2.24171e+07		3.94576e+07		1.72936e+07		0.181	22.65	4
AT1G17100, AT1G78450	SOUL heme-binding family protein	High	IsMasterProtein	Niben101Scf02725g06001.1	SOUL heme-binding family protein	0	15.583	16.9291	4	40	1	1	254	28.6	8.19	High	Not Found	High	Not Found	High	Not Found		4.92728e+07		2.30755e+07		1.23598e+07		1.154	107.49	4
AT5G57120	nucleolar/coiled bodyphosphoprotein	High	IsMasterProtein	Niben101Scf10798g00005.1	Nucleolar and coiled-body phosphoprotein 1	0	14.212	10.5906	4	21	4	1	491	54.4	9.28	High	Not Found	High	Not Found	High	Not Found		97217295		3.0959e+07		3.0088e+07		0.616	44.5	4
AT3G55040	GSTL2	High	IsMasterProtein	Niben101Scf10228g00004.1	Glutathione S-transferase L3	0	11.776	20.8145	4	11	4	1	221	25.3	5.17	High	Not Found	High	Not Found	High	Not Found		1.87209e+07		6.70644e+06		2.99265e+06		1.31	29.43	4
AT4G10300	RmlC-like cupins superfamily protein	High	IsMasterProtein	Niben101Scf03018g13022.1	RmlC-like cupins superfamily protein	0	10.492	31.1594	4	9	4	1	138	15.4	8.15	High	Not Found	High	Not Found	Not Found	Not Found		4.84621e+07		1.08862e+06				1.031	16.55	4
AT1G50320	ATHX	High	IsMasterProtein	NbS00018915g0015.1 protein AED:0.36 eAED:0.36 QI:27	0.5 0.33|0.66|0.5|0.33|3|0|189; (*GB) gi|297852732|ref|XP_002894247.1| (e_value=2e-62) hypothetical protein ARALYDRAFT_891962 [Arabidopsis lyrata subsp. lyrata];; (*SWP) sp|Q8LD49|TRXX_ARATH (e_value=7e-62) Thioredoxin X, chloroplastic OS=Arabidopsis thaliana GN=ATHX PE=2 SV=2;; (*TAIR) AT1G50320.1 (e_value=5e-63) | Symbols: ATHX, ATX, THX | thioredoxin X | chr1:18638606-18639464 REVERSE LENGTH=1…	0	20.044	19.5767	3	51	1	1	189	20.8	9.16	High	Not Found	High	Not Found	Not Found	Not Found		129973051		1.65945e+07				1.054	146.65	3
AT2G33740	CUTA	High	IsMasterProtein	Niben101Scf06516g04016.1	Divalent-cation tolerance protein CutA	0	16.675	23.0769	3	13	3	1	182	19.9	9.22	High	Not Found	High	Not Found	Not Found	Not Found		2.93899e+07		2.573e+06				1.512	39.18	3
AT2G21280	SULA	High	IsMasterProtein	A0A1S3YVL2	epimerase family protein SDR39U1 homolog, chloroplastic-like isoform X1 OS=Nicotiana tabacum OX=4097 GN=LOC107780014 PE=4 SV=1	0	13.109	22.2857	3	37	1	1	175	19.6	9.32	High	Not Found	High	Not Found	Not Found	Not Found		7.9387e+06		1.20178e+06				2.981	90.44	3
AT1G21500	hypothetical protein	High	IsMasterProtein	Niben101Scf05009g00013.1	BnaA06g15210D [Brassica napus]	0	11.044	20.5357	3	24	1	1	112	11.9	10.65	High	Not Found	High	Not Found	High	Not Found		4.10184e+06		4.35943e+06		4.22129e+06		5.31	67.36	3
AT1G77490	tAPX	High	IsMasterProtein	A0A1S3XBP3	probable L-ascorbate peroxidase 6, chloroplastic isoform X1 OS=Nicotiana tabacum OX=4097 GN=LOC107763284 PE=3 SV=1	0	10.161	8.96552	3	6	3	1	435	47.2	8.09	High	Not Found	High	Not Found	Not Found	Not Found		2.51657e+07		1.0662e+07				0.334	10.35	3
AT4G34350	HDR	High	IsMasterProtein	A0A1S3X1H5	4-hydroxy-3-methylbut-2-enyl diphosphate reductase, chloroplastic-like OS=Nicotiana tabacum OX=4097 GN=LOC107760258 PE=3 SV=1	0	10.969	6.29067	3	7	3	1	461	51.7	5.82	High	Not Found	High	Not Found	High	Not Found		1.37863e+07		9.14613e+06		1.06366e+07		0.407	16.96	3
AT3G15000	RIP1	High	IsMasterProtein	NbS00023881g0007.1 protein AED:0.23 eAED:0.23 QI:0	1 0.75|1|1|1|4|0|465; (*GB) gi|225461632|ref|XP_002285388.1| (e_value=5e-90) PREDICTED: uncharacterized protein At3g15000, mitochondrial [Vitis vinifera];; (*SWP) sp|Q9LKA5|UMP1_ARATH (e_value=6e-86) Uncharacterized protein At3g15000, mitochondrial OS=Arabidopsis thaliana GN=At3g15000 PE=1 SV=1;; (*TAIR) AT3G15000.1 (e_value=5e-87) | Symbols: | cobalt ion binding | chr3:5050321-5052121 FORWARD LE…	0	9.509	7.09677	3	17	1	1	465	50.7	9.64	High	Not Found	High	Not Found	Not Found	Not Found		2.69286e+07		2.67984e+07				0.778	45.22	3
AT3G63190	RRF	High	IsMasterProtein	Niben101Scf16738g00008.1	Ribosome-recycling factor	0	19.217	10.7383	2	8	1	1	298	33.8	9.8	High	Not Found	High	Not Found	Not Found	Not Found		8.91988e+07		3.5419e+06				0.668	29.38	2
AT2G03420,AT2G02410		High	IsMasterProtein	A0A1S3YNE9	uncharacterized protein LOC107778107 OS=Nicotiana tabacum OX=4097 GN=LOC107778107 PE=4 SV=1	0	5.925	8.33333	2	20	2	1	192	21.2	8.66	High	Not Found	High	Not Found	High	Not Found		2.15599e+07		1.70392e+07		1.03165e+07		1.683	48.52	2
AT5G38840, AT2G21530 8 protein	SMAD/FHA domain-containing protein	High	IsMasterProtein	Niben101Scf02738g06013.1	SMAD/FHA domain-containing protein	0	9.668	3.87985	2	8	2	1	799	89.4	5.48	High	Not Found	High	Not Found	High	Not Found		9.65589e+06		1.38207e+06		1.15887e+06		0.25	17.89	2
AT2G47940	DEG2	High	IsMasterProtein	Solyc09g074420.2.1	Serine protease (AHRD V1 **** D8UJN6_VOLCA); contains Interpro domain(s) IPR015724 Serine endopeptidase DegP2	0	9.085	4.34783	2	9	1	1	621	67.6	6.06	High	Not Found	High	Not Found	Not Found	Not Found								0.413	19.54	2
AT4G27520	ENODL2	High	IsMasterProtein	Niben101Scf06633g02009.1	Early nodulin-like protein 2	0	6.011	2.77778	2	17	1	1	684	63.9	8.54	High	Not Found	High	Not Found	Not Found	Not Found		2.59722e+07		1.3133e+07				2.162	41.21	2
AT3G47070	thylakoid soluble phosphoprotein	High	IsMasterProtein	A0A1S3YL10	uncharacterized protein LOC107777172 OS=Nicotiana tabacum OX=4097 GN=LOC107777172 PE=4 SV=1	0	7.138	23.5294	2	8	2	1	102	10.7	9.6	High	Not Found	High	Not Found	High	Not Found		1.81666e+07		1.81329e+06		1.34862e+06		0.778	23.87	2
AT4G08280	Thioredoxin superfamily protein	High	IsMasterProtein	Solyc11g012940.1.1	Glutaredoxin 2 (AHRD V1 ***- B6T1H7_MAIZE); contains Interpro domain(s) IPR008554 Glutaredoxin 2	0	5.118	15.9722	2	7	2	1	144	15.7	9.29	High	Not Found	High	Not Found	Not Found	Not Found		4.77897e+07		1.70175e+07				0.668	19.11	2
AT5G54140	ILL3	High	IsMasterProtein	Niben101Scf02387g03011.1	Bromodomain-containing protein 9	0	7.254	3.16249	2	6	2	1	917	101	6.44	High	Not Found	High	Not Found	High	Not Found				3.13335e+06		1.4839e+06		0.136	10.09	2
AT3G23600	alpha/beta-hydrolases superfamily protein	High	IsMasterProtein	Niben101Scf00934g03005.1	Endo-1	0	6.669	8.3682	2	13	2	1	239	25.9	5.64	High	Not Found	High	Not Found	High	Not Found		6.41753e+06		5.90979e+06		2.36186e+06		0.52	33.94	2
Note:
c:	contral beads for nonspecific interacting proteins with the beads
f:	Flag beads for interacting proteins with VIR3-Flag
Wc:	Control beads interacting with WT VIR3-Flag
Yc:	Control beads interacting with VIR3H293Y-Flag (2 repeats)
Wf:	Flag beads interacting with WT VIR3-Flag
Yf:	Flag beads interacting with VIR3H293Y-Flag (2 repeats)
